# Supplementary material for: The impact of roadway conditions towards accident severity on federal roads in Malaysia
Source: PLoS One. 2020 Jul 6;15(7):e0235564. doi: 10.1371/journal.pone.0235564 (PMC7337329; doi:10.1371/journal.pone.0235564)
Supplement: S1 Data — (CSV) [file pone.0235564.s001.csv]

RDC	LD	HA	P	S	TB	L	SM	EI	Fatal	FatalCat	FatalCat0_1	Severity
0	0	1	1	0	1	1	1	1	3	2	1	4
0	0	0	0	1	1	1	1	0	3	2	1	6		0	Do not include slight injury, serious injury or fatal
0	0	0	0	0	1	0	1	1	2	2	1	4		1	Slight injury only
0	0	0	1	1	1	0	1	0	3	2	1	4		2	Serious injury only
0	0	0	0	1	0	0	1	0	5	2	1	6		3	Slight and serious injuries
0	0	0	0	0	1	1	1	0	4	2	1	4		4	Fatal only
0	1	0	0	0	1	1	1	0	4	2	1	6		5	Slight injury and fatal
0	0	0	1	1	0	1	1	1	3	2	1	4		6	Serious injury and fatal
0	0	0	0	0	1	1	1	0	2	2	1	6		7	Slight injury, serious injury and fatal
0	1	0	0	0	1	0	1	0	6	2	1	6
0	0	0	1	1	1	0	1	0	4	2	1	4
0	0	0	0	1	0	0	1	0	2	2	1	6			RDC	Road Design Consistency
0	0	0	0	0	1	0	1	0	1	1	0	6			LD	Sight Distance
0	0	0	0	0	0	0	1	0	3	2	1	4			HA	Horizontal Alignment
0	1	0	0	1	1	0	1	0	6	2	1	4			P	Pavement
0	0	0	0	1	0	0	1	1	4	2	1	6			S	Shoulders
0	1	0	0	1	1	1	1	0	3	2	1	6			TB	Traffic Barrier
0	1	0	0	1	0	0	1	0	3	2	1	6			L	Lighting
0	1	0	0	1	1	0	1	0	3	2	1	6			SM	Signing & Marking
0	0	0	0	1	1	0	1	0	3	2	1	6			El	Environmental Impact
0	0	0	1	0	1	0	1	0	1	1	0	6
0	1	0	1	0	0	0	1	0	3	2	1	6
0	1	1	0	1	1	0	1	0	3	2	1	6
0	0	0	1	1	0	0	1	0	4	2	1	6
0	1	0	0	0	0	0	1	0	4	2	1	4
0	1	0	0	0	0	0	1	0	3	2	1	6
0	1	0	0	0	0	0	1	0	3	2	1	4
0	0	1	0	1	0	0	1	0	3	2	1	6
0	0	0	0	0	1	0	1	0	4	2	1	6
0	0	0	0	1	1	1	0	0	3	2	1	6
0	0	0	0	1	1	0	1	0	3	2	1	6
0	1	1	0	1	1	0	1	0	3	2	1	4
0	0	0	0	0	0	0	1	0	5	2	1	6
0	1	0	0	1	1	0	1	0	3	2	1	4
0	0	0	0	1	0	0	1	0	3	2	1	6
0	0	0	0	1	0	0	0	0	3	2	1	4
0	1	0	0	1	1	0	1	0	10	2	1	4
0	0	0	0	0	0	0	1	0	3	2	1	4
0	0	0	0	0	0	0	1	0	3	2	1	6
0	0	0	0	0	0	0	1	0	1	1	0	4
0	1	0	0	1	1	0	1	0	3	2	1	4
0	0	0	0	1	0	0	1	0	2	2	1	4
0	1	0	0	0	1	0	1	0	1	1	0	6
0	0	0	0	1	0	0	1	0	3	2	1	4
0	0	0	0	1	0	0	1	0	6	2	1	6
0	1	0	0	1	1	1	1	0	4	2	1	6
0	0	0	0	1	1	0	1	0	3	2	1	6
0	1	1	1	1	1	0	0	0	4	2	1	4
0	0	0	1	0	1	0	1	0	0	0	0	2
1	0	0	0	0	1	1	1	0	1	1	0	6
0	0	0	0	0	0	1	1	1	6	2	1	4
0	0	0	1	0	1	1	1	0	0	0	0	0
0	0	0	0	0	1	1	1	0	3	2	1	6
1	1	0	0	1	0	1	1	0	3	2	1	6
0	0	0	0	1	1	0	1	0	4	2	1	6
0	1	0	0	0	1	0	1	1	3	2	1	6
0	0	0	0	1	1	0	0	0	1	1	0	4
0	1	0	1	0	0	0	1	1	2	2	1	6
0	0	0	1	0	0	0	1	0	3	2	1	6
0	1	0	0	0	0	0	1	0	3	2	1	6
0	0	0	0	0	0	0	1	1	5	2	1	6
0	1	0	0	0	0	0	1	1	1	1	0	6
0	0	0	0	1	0	0	1	0	4	2	1	6
0	0	0	1	1	0	0	1	0	3	2	1	6
0	0	0	0	0	0	0	0	0	3	2	1	6
0	1	0	0	0	1	0	1	0	27	2	1	6
0	0	0	0	0	0	0	1	0	3	2	1	6
0	0	0	0	0	0	0	1	1	3	2	1	6
0	0	0	0	0	0	0	1	0	1	1	0	4
0	1	0	0	0	0	1	1	1	3	2	1	6
0	0	0	0	0	0	0	1	0	4	2	1	6
0	0	0	0	1	0	0	1	0	6	2	1	4
0	0	0	1	1	0	0	1	0	3	2	1	6
1	0	0	0	1	0	0	0	1	4	2	1	6
0	0	0	0	0	0	0	0	0	4	2	1	4
0	0	0	0	1	1	0	1	1	6	2	1	6
0	1	0	1	1	1	0	1	0	3	2	1	4
0	1	0	1	1	0	0	1	1	3	2	1	4
0	1	0	1	0	0	0	1	1	6	2	1	6
1	1	0	0	0	0	0	1	1	3	2	1	4
0	0	0	0	0	0	0	1	0	2	2	1	4
0	1	0	0	0	0	0	1	1	3	2	1	6
0	0	1	1	1	0	0	1	0	0	0	0	0
1	0	0	0	1	0	0	1	1	3	2	1	6
0	0	0	1	0	0	1	1	0	4	2	1	6
0	0	0	1	0	0	0	1	0	2	2	1	6
0	1	0	1	0	0	0	1	0	3	2	1	6
0	0	1	0	0	1	0	1	0	0	0	0	0
0	0	0	1	0	0	0	1	1	4	2	1	4
0	1	0	0	0	1	0	0	0	2	2	1	6
0	0	0	0	1	0	0	1	1	5	2	1	6
0	1	1	1	0	0	0	1	0	4	2	1	6
0	1	1	0	0	0	1	1	0	3	2	1	7
0	0	0	1	1	1	1	1	0	9	2	1	6
1	0	0	1	0	0	0	0	0	7	2	1	7
0	1	0	0	0	0	0	1	0	4	2	1	6
0	0	0	1	0	0	0	1	0	2	2	1	6
0	1	0	0	0	1	1	1	1	3	2	1	6
0	0	0	1	0	0	1	1	1	4	2	1	6
1	0	0	0	0	0	0	1	0	4	2	1	6
0	1	0	0	0	0	0	1	0	2	2	1	7
0	0	1	0	0	1	0	1	1	2	2	1	5
0	1	0	0	0	0	0	1	0	4	2	1	7
0	0	1	0	1	1	0	1	0	3	2	1	5
0	0	0	1	1	0	0	0	0	3	2	1	6
0	0	0	0	1	0	0	1	1	7	2	1	7
0	1	0	1	1	0	0	1	1	3	2	1	7
0	0	0	1	1	1	0	1	0	4	2	1	7
0	1	1	0	1	0	0	1	0	4	2	1	4
0	1	0	0	0	1	0	1	0	3	2	1	4
0	0	0	0	1	0	0	1	0	3	2	1	6
0	0	0	0	1	0	0	1	0	3	2	1	4
0	0	0	1	1	1	0	1	1	3	2	1	4
0	0	0	1	0	1	0	1	1	5	2	1	6
0	1	1	1	0	0	0	1	0	3	2	1	6
0	1	1	0	0	0	0	1	0	3	2	1	6
0	1	0	0	0	1	0	0	0	4	2	1	5
0	0	0	1	1	0	0	1	0	3	2	1	6
0	0	0	1	1	1	0	1	0	3	2	1	6
0	0	0	1	0	0	0	0	0	5	2	1	4
0	0	0	0	1	0	0	1	1	2	2	1	4
0	0	0	1	0	0	0	1	0	2	2	1	4
0	1	0	0	1	0	0	1	0	4	2	1	5
0	0	0	1	0	1	0	1	0	37	2	1	7
0	0	0	0	0	0	0	1	0	0	0	0	0
0	1	1	1	1	0	0	1	0	4	2	1	6
0	0	0	1	0	1	0	1	1	3	2	1	7
0	0	0	1	0	0	0	1	0	4	2	1	6
0	0	0	0	0	0	0	1	0	6	2	1	6
0	1	0	1	0	0	0	1	0	2	2	1	6
0	1	1	0	0	1	0	1	0	0	0	0	1
0	1	1	1	0	1	0	1	0	4	2	1	7
0	1	1	1	0	1	0	1	0	0	0	0	0
0	0	0	1	0	0	0	1	0	3	2	1	6
0	1	0	1	0	0	0	1	0	1	1	0	6
0	0	0	1	0	0	0	1	0	3	2	1	7
0	0	0	1	0	0	0	1	0	3	2	1	6
0	0	0	1	0	1	0	1	0	2	2	1	7
0	0	0	1	1	1	0	1	0	3	2	1	5
0	0	1	1	0	1	0	1	0	4	2	1	6
0	0	0	1	0	1	0	1	0	3	2	1	4
0	0	0	0	0	0	0	1	0	3	2	1	6
0	0	1	1	0	0	0	1	0	1	1	0	5
0	0	1	1	0	1	0	0	0	0	0	0	0
0	1	1	0	0	1	0	1	1	5	2	1	6
0	0	0	0	0	0	0	0	0	1	1	0	6
0	1	1	0	0	0	0	1	0	5	2	1	6
0	0	0	1	0	0	0	1	0	6	2	1	7
0	1	0	1	0	0	0	1	0	4	2	1	6
0	0	0	1	0	0	1	1	0	3	2	1	5
0	0	0	1	0	0	0	1	1	3	2	1	6
0	0	0	0	0	0	0	0	0	4	2	1	6
0	0	0	0	0	0	0	0	0	3	2	1	5
0	0	0	0	0	0	0	0	0	3	2	1	6
0	0	0	0	0	0	0	0	0	5	2	1	4
0	0	0	0	0	0	0	0	0	3	2	1	5
0	0	0	0	0	0	0	0	0	2	2	1	7
0	0	0	0	0	0	0	0	0	3	2	1	4
0	0	0	0	0	0	0	0	0	3	2	1	6
0	0	0	0	0	0	0	0	0	3	2	1	7
0	0	0	0	0	0	0	0	0	4	2	1	5
0	0	0	0	0	0	0	0	0	1	1	0	5
0	0	0	0	0	0	0	0	0	4	2	1	5
0	0	0	0	0	0	0	0	0	3	2	1	7
0	0	0	0	0	0	0	0	0	1	1	0	5
0	0	0	0	0	0	0	0	0	4	2	1	4
